# Supplementary material for: Computational Study of Potential Galectin-3 Inhibitors in the Treatment of COVID-19
Source: Biomedicines. 2021 Sep 13;9(9):1208. doi: 10.3390/biomedicines9091208 (PMC8466820; doi:10.3390/biomedicines9091208)
Supplement: Supplementary file 1 [file biomedicines-09-01208-s001.zip]

Archive with 1 entries (1 files):
- biomedicines-1378665-SI.pdf
